# Supplementary material for: Small RNAs from the wheat stripe rust fungus (Puccinia striiformis f.sp. tritici)
Source: BMC Genomics. 2015 Sep 21;16(1):718. doi: 10.1186/s12864-015-1895-4 (PMC4578785; doi:10.1186/s12864-015-1895-4)
Supplement: Additional file 2: — Top 100 Pst -sRNA sequences sorted by abundance. Each Pst-sRNA was uniquely named based on the treatment in which it was found, length, and rank abundance in that treatment. Fungal reads in sRNA libraries from two infected cultivars. IP = Infected Penawawa; IL = Infected Louise. Counts represent the sum of three replicates. (CSV 5 kb) [file 12864_2015_1895_MOESM2_ESM.csv]

Name(s)	Length	Sequence	IP reads	IL reads
IP_3201, IL_3201	32	GCGTTGTTAGGCTAGCGGTAAACTGGGGCCTT	932	1246
IP_3101, IL_3101	31	GCGTTGTTAGGCTAGCGGTAAACTGGGGCCT	542	756
IP_2901, IL_2901	29	GCGTTGTTAGGCTAGCGGTAAACTGGGGC	518	735
IP_3901, IL_3901	39	TGCGAGAGGTACAGGATTCGACTCCCTGGTACTCCACCA	403	467
IP_3001, IL_3001	30	GCGTTGTTAGGCTAGCGGTAAACTGGGGCC	362	325
IP_2101, IL_2101	21	TTCCCAGGAAGCGATGAGCGA	237	303
IP_3103, IL_3102	31	GGGGTTCTAGCTCATCGGTAGAGCGCTCGCT	172	250
IP_3104, IL_3103	31	GGCACTGTAGCTCAGTTGGTAGAGCACATGC	140	160
IP_3301, IL_3302	33	GCGTTGTTAGGCTAGCGGTAAACTGGGGCCTTG	101	167
IP_3102	31	TCCGCATTAGTATATCGGCTAGTATATCCGC	229	0
IL_3202	32	GCCCGGTTAGCTCAGTCGGTAGAGCATTCGGC	0	222
IP_3002, IL_3002	30	CCAGTCATCGTCTAGTGGTTAGGACACCAG	93	124
IP_2902, IL_2902	29	AGCGCAGTGCGGCGGCGCACATTATGTTT	105	102
IP_3202, IL_3203	32	GCGTTGTTGGTGTAGTGGTTAGCATTGAAGCC	83	124
IP_3801, IL_3801	38	TGCGAGAGGTACAGGATTCGACTCCCTGGTACTCCACC	103	97
IP_3302, IL_3303	33	TCCTTGGTAGTATAGAGGTCAGTATACCCGCTT	69	113
IL_3301	33	CCAGTCATCGTCTAGTGGTTAGGACACCAGGTT	0	176
IP_3105, IL_3104	31	TCCTAATTAGTATATCGGCTAGTATACCCGC	59	76
IP_3503, IL_3501	35	GCAAAAGGTCCAGTGTTCGACTCACTGTTGAGGCA	49	75
IP_2103, IL_2102	21	TTGCAAGGACTCCGGAGAGGC	44	76
IP_2801, IL_2801	28	CTCGTCAGGGGTTCGACTCCCCTACAAC	45	73
IP_3203, IL_3204	32	GCGCCGTTGGTGTAGTGGTTAGCATTGAAGCC	42	75
IP_2102, IL_2109	21	AGCAGCAACCCTGTCGGCCCT	62	51
IP_3107, IL_3107	31	GACAGGATGGCCGAGTGGTTAAGGCGGCAGT	45	67
IP_2105, IL_2104	21	TTTAGCGAGTTGGAGTGATTT	40	71
IP_3501, IL_3506	35	TCCTTGGTAGTATAGAGGTCAGTATACCCGCTTGT	79	31
IP_3106, IL_3108	31	CCAGTCATCGTCTAGTGGTTAGGACACCAGG	45	64
IP_3108, IL_3106	31	CCTCGTCAGGGGTTCGACTCCCCTACAACGC	38	71
IP_2904, IL_2903	29	CCTCGTCAGGGGTTCGACTCCCCTACAAC	38	68
IP_3502, IL_3504	35	TCTTTGGTAGTATAGAGGTCAGTATACCCGCTTGT	61	43
IP_2110, IL_2103	21	TGAACCATTCATAGAAGTAGT	31	72
IP_3004, IL_3003	30	CTCGTCAGGGGTTCGACTCCCCTACAACGC	42	60
IP_2201, IL_2205	22	TGGGTGTCTATCACCAATTCCC	55	46
IP_2802, IL_2802	28	GCGTTGTTAGGCTAGCGGTAAACTGGGG	40	60
IP_3303, IL_3305	33	CCTTCTATCGTCTAGTGGTTAGGACACCAGGTT	46	52
IP_3003, IL_3005	30	GGGGTTCTAGCTCATCGGTAGAGCGCTCGC	48	49
IP_2202, IL_2202	22	TCGAGACTGTAAATCTGTGAGA	39	54
IP_2111, IL_2105	21	TAAAGTTTGCGCTGGAGATGA	29	63
IP_2203, IL_2201	22	TTTAGCGAGTTGGAGTGATTTG	32	59
IP_2106, IL_2107	21	TAGGGACCTCGATAGGACAGT	37	53
IP_2903, IL_2904	29	TCCTAATTAGTATATCGGCTAGTATGACC	40	49
IP_3205, IL_3205	32	GGTTGCGTGGTCTAGTAGTATGATTCACCCTT	37	51
IP_3504, IL_3503	35	TCTTGGTTAGTATAGAGGTCAGTATACCCGCTTGT	42	43
IP_2104, IL_2113	21	TCAGGTAGGGTGAAGAGCTTG	42	39
IP_2108, IL_2111	21	TGAGTTGCCGGTGGAGAATTG	34	47
IP_2301, IL_2301	23	TAAGACAAATCAGCTGAATTAAT	25	56
IP_3110, IL_3109	31	TCCGTGTTAGTATATCGGCTAGTATATCCGC	33	48
IP_2002, IL_2001	20	TTCCCAGGAAGCGATGAGCG	29	51
IP_3305, IL_3306	33	TCTTCGTTAGTATAACGGTCAGTATACCCGCTT	37	43
IP_3109, IL_3110	31	GCGTTGTTGGTGTAGTGGTTAGCATTGAAGC	35	44
IP_3204, IL_3206	32	GCGCTGTTGGTGTAGTGGTTAGCATTGAAGCC	39	40
IP_3505, IL_3502	35	GCGTTGTTAGGCTAGCGGTAAACTGGGGCCTTGCC	34	45
IP_2117, IL_2106	21	TGAAATTGAACATCAACTTAC	19	59
IP_3006, IL_3004	30	CCTCCCATCGTCTAGTGGTTAGGACACCAG	25	52
IP_3403, IL_3401	34	GCGTTGTTAGGCTAGCGGTAAACTGGGGCCTTGC	22	55
IL_3105	31	TCCTTGGTAGTATAGAGGTCAGTATACCCGC	0	74
IP_2115, IL_2108	21	TCACAAGCCTCTCAGTAGTCC	22	52
IP_3401, IL_3402	34	GCAAAAGGTCCAGTGTTCGACTCACTGTTGAGGC	25	47
IP_3005, IL_3008	30	CCGGAGATCGTCTAGAGGTTAGGACACCAG	41	29
IP_2208, IL_2203	22	TTCAATCACCCACACAAAGACC	18	51
IP_3304, IL_3310	33	CCTCCCATCGTCTAGTGGTTAGGACACCAGGTT	37	32
IP_2207, IL_2204	22	TGGGTCCAAGATAGCTGCCCTG	22	46
IP_3307, IL_3307	33	CCGGAGATCGTCTAGAGGTTAGGACACCAGGTT	30	38
IP_2109, IL_2114	21	TGGAGAAATTGTCTGATTGAC	34	33
IP_3506, IL_3505	35	CCGGAGATCGTCTAGAGGTTAGGACACCAGGTTCT	32	34
IP_2124, IL_2110	21	TGTCCTATCGAGCTCCCTATC	16	49
IP_3308, IL_3308	33	CCTTTCATCGTCTAGTGGTTAGGACACCAGGTT	26	38
IL_3304	33	TCTTTGGTAGTATAGAGGTCAGTATACCCGCTT	0	63
IP_2001, IL_2003	20	TCAAAGTAAAGGGATGCTCG	29	34
IP_3404, IL_3403	34	TCTTTGGTAGTATAGAGGTCAGTATACCCGCTTG	21	39
IP_3116, IL_3111	31	TCTTTGGTAGTATAGAGGTCAGTATACCCGC	16	43
IP_2803, IL_2803	28	GAAAATGTCGGTTCGATTCCGGCCACCC	21	37
IP_3008, IL_3006	30	GAAAATGTCGGTTCGATTCCGGCCACCCAC	21	36
IP_2107, IL_2123	21	TGAGTATCGGGAATGCTTTCT	35	21
IP_3113, IL_3112	31	TCTTCATTAGTATAGAGGTCAGTATACCCGC	21	35
IP_2003, IL_2004	20	TTGCAAGGACTCCGGAGAGG	23	32
IP_2129, IL_2112	21	TGATCGAACCATCATCGTGAT	13	41
IP_2209, IL_2206	22	TTCTCATTAACAACCATCCACC	18	36
IP_3206, IL_3207	32	TCTTCGTTAGTATAACGGTCAGTATACCCGCT	21	33
IP_3309, IL_3309	33	TCTTCATTAGTATAGAGGTCAGTATACCCGCTT	21	33
IP_2006, IL_2002	20	TGTCTGGTATCGCAACATGT	18	35
IP_2113, IL_2119	21	TCAGAAACAAGGCTCTAGAGA	28	25
IP_2701, IL_2701	27	GTTGTTAGGCTAGCGGTAAACTGGGGC	22	31
IP_3007, IL_3011	30	TCTTCATTAGTATAGAGGTCAGTATACCCG	25	26
IP_2112, IL_2126	21	TCCACTTATCAAAGATCTCGC	29	20
IP_2121, IL_2115	21	TCAAGGCAAATTATTGAAAAC	17	32
IP_3012, IL_3007	30	CCTTCTATCGTCTAGTGGTTAGGACACCAG	15	34
IP_2302, IL_2303	23	TGGGGCAATGCTCTTGATCCATT	23	25
IP_2204, IL_2210	22	TATCATTACCTGGAGTAAGATT	25	22
IP_2205, IL_2207	22	TCATCCCGATGAGAACTAGTGC	22	25
IP_3312, IL_3311	33	TCTTGGTTAGTATAGAGGTCAGTATACCCGCTT	15	32
IP_2114, IL_2125	21	TCACACAACTGTACCAGATCC	26	20
IP_2005, IL_2005	20	TGGACCGTGTTTAACAATAG	19	25
IP_2127, IL_2116	21	TGCCACGTTTGGGATAGGTCA	14	30
IP_2909, IL_2905	29	GAGGTACAGGATTCGACTCCCTGGTACTC	18	26
IP_3114, IL_3113	31	GCGCCGTTGGTGTAGTGGTTAGCATTGAAGC	17	27
IP_3508, IL_3508	35	CCAGTCATCGTCTAGTGGTTAGGACACCAGGTTTT	21	23
IP_3112, IL_3117	31	GACAGGGTGGCCGAGTGGTTAAGGCGGCAGT	23	20
IP_3014, IL_3009	30	CCTTTCATCGTCTAGTGGTTAGGACACCAG	14	28
IP_3402, IL_3407	34	TCTTGGTTAGTATAGAGGTCAGTATACCCGCTTG	25	17
